# Supplementary material for: High-Throughput Sequencing Reveals the Mycoviral Diversity of the Pathogenic Grape Fungus Penicillium astrolabium During Postharvest
Source: Viruses. 2025 Jul 28;17(8):1053. doi: 10.3390/v17081053 (PMC12390298; doi:10.3390/v17081053)
Supplement: Supplementary file 1 [file viruses-17-01053-s001.zip]

Archive with 1 entries (1 files):
- viruses-3716777-supplementary.pdf
